# Supplementary material for: Mixed silage with Chinese cabbage waste enhances antioxidant ability by increasing ascorbate and aldarate metabolism through rumen Prevotellaceae UCG-004 in Hu sheep
Source: Front Microbiol. 2022 Aug 26;13:978940. doi: 10.3389/fmicb.2022.978940 (PMC9459383; doi:10.3389/fmicb.2022.978940)
Supplement: Supplementary file 1 [file Table_2.XLSX]

## Sheet: growth performance
	Average daily feed intake	Average daily gain	Feed meat ratio
Control-1	0.99	0.23	4.30435
Control-2	1	0.24	4.16667
Control-3	1.07	0.23	4.65217
Control-4	1.09	0.22	4.95455
Control-5	1.01	0.23	4.3913
Mixed Silage-1	1.06	0.22	4.81818
Mixed Silage-2	0.96	0.22	4.36364
Mixed Silage-3	1.03	0.23	4.47826
Mixed Silage-4	1.02	0.22	4.63636
Mixed Silage-5	0.95	0.21	4.52381

## Sheet: antioxidant capacity
	MDA（E）				SOD（B）				T-AOC（A）				GSH-PX（C）				CAT（D）
	Serum	Liver	Kidney	Spleen	Serum	Liver	Kidney	Spleen	Serum	Liver	Kidney	Spleen	Serum	Liver	Kidney	Spleen	Serum	Liver	Kidney	Spleen
Control-1	2.105	1.321	0.904029	1.08064	212.242	300.982	101.303	205.931	0.378724	0.473286	0.217791	0.215	219.436	190.334	120.421	78.3569	2.27795	0.886	0.346	0.835
Control-2	1.9975	1.30677	0.767326	0.96337	296.34	379.034	131.599	221.967	0.38843	0.582472	0.101758	0.286	216.253	161.562	132.422	85.5148	1.7281	1.378	0.542	0.574
Control-3	1.8925	1.45057	0.813553	0.725855	288.369	277.025	125.23	240.974	0.395254	0.437682	0.208594	0.354	170.98	168.796	90.6545	90.4562	1.70998	1.316	0.617	0.967
Control-4	1.9036	1.52786	0.628236	0.683628	271.285	313.266	115.387	214.724	0.373272	0.462318	0.193482	0.269	180.237	182.321	124.238	79.3456	1.89328	0.746	0.589	0.765
Control-5	1.9476	1.42078	0.736281	0.879281	232.238	325.135	123.278	230.287	0.392748	0.512834	0.193843	0.24	193.292	185.239	119.238	89.2568	1.94232	0.752	0.602	0.862
Mixed Silage-1	1.1775	1.19806	0.644803	0.7587	323.853	259.039	160	300.397	0.426705	0.491979	0.187516	0.354	136.4	200.138	115.651	65.44	2.6707	0.619	0.538	0.746
Mixed Silage-2	1.845	0.83098	0.589609	0.618633	235.003	325.091	220.294	399.1	0.408012	0.438276	0.161406	0.5652	168.991	136.521	124.521	89.7	2.16012	0.771	0.597	0.64
Mixed Silage-3	1.85625	0.984797	0.554702	1.05597	238.197	299.098	233.509	260.997	0.39021	0.440353	0.245076	0.3541	146.163	213.299	106.334	94.61	1.98234	0.545	0.584	0.615
Mixed Silage-4	1.53875	1.00417	0.551433	1.01903	241.995	250.001	149.001	368.556	0.407122	0.434122	0.182175	0.289	200.337	209.327	112.142	83.1209	1.68883	0.879	0.556	0.895
Mixed Silage-5	1.75125	1.3501	0.450497	0.737098	253.176	281.635	176.762	342.827	0.41721	0.430858	0.195527	0.38941	167.238	193.287	118.367	84.2371	1.33535	0.617	0.589	0.723

## Sheet: Gastrointestinal antioxidant
	T-AOC（A）				SOD（B）				GSH-PX（C）				CAT（D）				MDA（E）
	Rumen	Duodenum	Jejunum	Ileum	Rumen	Duodenum	Jejunum	Ileum	Rumen	Duodenum	Jejunum	Ileum	Rumen	Duodenum	Jejunum	Ileum	Rumen	Duodenum	Jejunum	Ileum
Control-1	0.379	0.474486	0.973	1.19	270.242	169.236	151.454	180.399	161.28	169.236	251.454	193.399	2.7849	0.459	0.956	0.461	1.5473	1.613	2.8149	4.693
Control-2	0.3215	0.515827	0.969	1.156	293.624	177.265	178.301	229.78	134.711	177.265	188.301	189.78	2.6857	0.502	0.897	0.394	2.1113	1.9632	3.572	2.4554
Control-3	0.3647	0.491525	0.955	1.065	218.346	193.413	170.136	194.4	113.457	193.413	190.136	200.4	2.3688	0.468	0.82	0.424	1.9679	1.8695	3.6315	2.3565
Control-4	0.3467	0.481023	0.963	1.034	258.234	175.324	160.246	213.238	130.237	178.347	211.348	195.239	2.6823	0.492	0.85	0.382	1.8329	1.8502	2.3791	3.5231
Control-5	0.3013	0.510882	0.941	1.102	263.341	180.235	172.276	176.928	142.924	185.239	185.239	208.239	2.5821	0.462	0.881	0.326	1.9231	1.6391	3.274	2.8941
Mixed Silage-1	0.842	0.513211	0.935	1.155	211.102	159.452	220.986	210.369	174.455	259.452	220.986	230.369	2.9834	0.49	0.862	0.529	0.9694	1.7547	2.7429	3.5055
Mixed Silage-2	0.7321	0.518478	1.03	1.072	225.843	190.986	238.327	244.004	118.671	240.986	238.327	189.004	2.938	0.59	0.906	0.432	1.4483	1.5266	2.2352	2.6567
Mixed Silage-3	0.7977	0.49958	0.982	1.173	332.691	243.183	246.963	250.352	148.781	243.183	256.963	240.352	3.8641	0.598	0.746	0.552	1.135	1.4631	2.6945	2.824
Mixed Silage-4	0.6928	0.516309	1.078	1.165	261.796	159.977	229.329	233.844	149.663	239.977	229.329	233.844	3.7555	0.536	0.83	0.419	0.9372	1.4812	1.8124	3.2887
Mixed Silage-5	0.7834	0.53118	0.952	1.397	256.392	187.238	132.899	200.174	150.231	248.239	238.238	198.103	3.1782	0.534	0.902	0.394	1.1923	1.7032	2.7921	3.2034

## Sheet: Muscle antioxidant
	T-AOC	SOD	GSH-Px	CAT	MDA
Control-1	1.50917	184.159	120.199	1.41621	4.73433
Control-2	1.6231	192.063	146.683	1.19253	4.44701
Control-3	1.20186	226.767	156.62	1.13451	5.4568
Control-4	1.21502	207.315	136.613	1.35689	4.80463
Control-5	1.41551	193.334	134.411	1.50488	5.60757
Mixed Silage-1	1.40403	213.959	143.614	1.58473	3.45822
Mixed Silage-2	1.31208	223.826	148.114	1.58053	3.71994
Mixed Silage-3	1.98117	186.807	136.659	1.47492	2.80683
Mixed Silage-4	1.3977	216.498	146.877	1.43836	4.29835
Mixed Silage-5	1.41533	191.802	125.952	1.32455	4.86693

## Sheet: rumen fermentation parameters
	pH	NH3-N	MCP	TVFA	Acetate	Propionate	Isobutyrate	Butyrate	Isovalerate	Valerate
Control-1	7.31	8.52	19.83	67.08	43.09	15.4	1.02	5.07	2.01	0.49
Control-2	7.12	9.28	20.96	72.99	45.74	16.58	1.42	5.96	2.57	0.72
Control-3	6.98	6.2	18.42	67.54	40.68	18.19	1.16	4.83	2.28	0.4
Control-4	7.03	5.27	18.28	71.5	45.22	19.98	1.03	3.17	1.64	0.46
Control-5	7.02	7.64	18.7	64.74	41.83	16.79	1.03	3.11	1.41	0.57
Mixed Silage-1	6.93	12.91	19.41	79.33	45.99	17.6	1.13	9.92	0.96	1.29
Mixed Silage-2	6.93	12.95	17.3	79.64	47.12	17.12	0.88	7.87	1.71	1.43
Mixed Silage-3	6.9	12.41	19.55	83.28	45.22	24.98	0.73	8.17	1.21	1.16
Mixed Silage-4	6.95	9.79	19.57	72.25	40.3	15.68	0.95	10.69	0.99	1.06
Mixed Silage-5	6.82	10.59	17.72	76.64	46.77	18.73	0.73	6.47	0.84	0.6
